# Supplementary material for: Physiological roles of lignins – tuning cell wall hygroscopy and biomechanics
Source: New Phytol. 2025 Oct 15;248(6):2674–706. doi: 10.1111/nph.70505 (PMC12630476; doi:10.1111/nph.70505)
Supplement: Supplementary file 1 — Dataset S1 Modelling values of the effect of degree of polymerisation (DP), linkage type and unit chemistry on the water interaction of lignin di/oligomers using calculated water/octanol log partition coefficients (cLogP). Please note: Wiley is not responsible for the content or functionality of any Supporting Information supplied by the authors. Any queries (other than missing material) should be directed to the New Phytologist Central Office. [file NPH-248-2674-s001.xlsx]

## Sheet: Dataset S1
	New Phytologist Supporting Information
	Article title:	Physiological roles of lignins - tuning cell wall hygroscopy and biomechanics
	Authors:	Edouard PESQUET, Igor CESARINO, Shinya KAJITA and Katharina PAWLOWSKI
	Article acceptance date:	7 July 2025

## Sheet: Figure 8 - DP effect
	Unit	Linkage	DP	miLogP	MW	TPSA	Correlation	Rate
	GCH2OH	β-O-4	1	1.29	180.2	60.68	-0.994986	-0.17
	-	-	2	1.19	376.8	108.61
	-	-	3	1	572.61	167.54
	-	-	4	0.81	768.81	226.46
	-	-	5	0.63	965.01	285.39
	GCHO	β-O-4	1	1.82	178.19	46.53	0.993514	1.896
	-	-	2	3.94	354.36	82.07
	-	-	3	6.05	530.53	117.61
	-	-	4	8.16	706.7	153.15
	-	-	5	9.19	882.87	188.69
	SCH2OH	β-O-4	1	1.39	210.23	58.92	-0.999951	-0.202
	-	-	2	1.19	436.46	127.08
	-	-	3	0.99	662.68	195.24
	-	-	4	0.79	888.91	263.4
	-	-	5	0.58	1115.14	331.56
	GCH2OH	c-β-5	1	1.29	180.2	60.68	0.9996	0.569
	-	-	2	1.92	358.39	88.39
	-	-	3	2.48	536.58	127.08
	-	-	4	3.03	714.76	165.78
	-	-	5	3.58	892.95	204.47
	GCH2OH	4-O-5	1	1.29	180.2	60.68	0.999272	1.625
	-	-	2	3.16	358.39	88.39
	-	-	3	4.73	536.58	127.08
	-	-	4	6.29	714.76	165.78
	-	-	5	7.85	892.95	204.47
	GCHO	nc-β-5	1	1.82	178.19	46.53	1	1.38
	-	-	2	3.2	354.36	93.07
	-	-	3	4.58	530.53	139.6
	-	-	4	5.96	706.7	186.13
	-	-	5	7.34	882.87	232.66
	GCHO	4-O-5	1	1.82	178.19	46.53	0.993741	2.049
	-	-	2	3.16	358.39	88.39
	-	-	3	6.08	530.53	117.61
	-	-	4	8.03	720.73	164.14
	-	-	5	9.63	1059.04	224.23
	HCH2OH	β-O-4	1	1.55	150.18	40.46	0.915456	0.157
	-	-	2	1.78	316.35	90.15
	-	-	3	2	482.53	139.84
	-	-	4	2.23	648.71	189.53
	-	-	5	2.11	800.85	239.22
	GCOOH	β-O-4	1	1.25	194.19	66.76	0.999582	1.542
	-	-	2	2.79	386.36	122.53
	-	-	3	4.49	576.55	169.06
	-	-	4	5.87	770.7	234.06
	-	-	5	7.42	962.87	289.83
	Modelling of the effect of linkage and unit chemistry on growing lignin biophysical properties - DP = degree of polymerisation, miLogP = octanol/water partition coefficient, MW = molar weight, TPSA = topological polar surface area, Correlation = R2 Pearon correlation factor between DP and miLogP, Rate = rate of miLogP change per unit polymerised. Note that models for β-5 linked oligomers with G C…

## Sheet: Figure 9 - linkage effect
												Dimeric		Linkage
		Link	Ring	C aliphatic	Unsaturation	function	miLogP	MW	TPSA			model	Units	type	cyclisation	decarboxylation	miLogP
		b5	HH	3/3	sat/unsat	CH2OH/CH2OH	2.12	298.34	69.92			Lignin	HCH2OH	β-5	yes	no	2.12
		bb	HH	3/3	sat/sat	CH2OH/CH2OH	2.95	298.34	58.92			-	HCH2OH	β-β	yes	no	2.95
		b-O-4	HH	3/3	sat/unsat	CH2OH/CH2OH	1.78	316.35	90.15			-	HCH2OH	β-O-4	no	no	1.78
		4-O-5	HH	3/3	unsat/unsat	CH2OH/CH2OH	3.36	298.34	69.92			-	HCH2OH	4-O-5	no	no	3.36
		5-5	HH	3/3	unsat/unsat	CH2OH/CH2OH	3.34	298.34	80.91			-	HCH2OH	5-5	no	no	3.34
		b5	HH	3/3	unsat/unsat	CHO/CHO	3.8	294.31	74.6			-	HCH2OH/tricin	β-O-4	no	no	2.26
		bb	HH	3/3	unsat/unsat	CHO/CHO	3.57	294.31	74.6			-	HCHO	β-5	yes	no	3.22
		b-O-4	HH	3/3	unsat/unsat	CHO/CHO	4.53	294.31	63.6			-	HCHO	β-5	no	no	3.8
		4-O-5	HH	3/3	unsat/unsat	CHO/CHO	4.26	294.31	63.6			-	HCHO	β-β	no	no	3.57
		5-5	HH	3/3	unsat/unsat	CHO/CHO	4.24	294.31	74.6			-	HCHO	β-O-4	no	no	4.53
	non-cycle	b5	HH	3/3	unsat/unsat	COOH/COOH	2.65	326.3	115.05			-	HCHO	4-O-5	no	no	4.26
	cycle	b5	HH	3/3	sat/unsat	COOH/COOH	2.07	326.3	104.06			-	HCHO	5-5	no	no	4.24
	cycle	bb	HH	3/3	sat/sat	COOH/COOH	2.71	326.3	93.07			-	HCOOH	β-5	yes	no	2.07
	non-cycle	bb	HH	3/3	unsat/unsat	COOH/COOH	2.42	326.3	115.05			-	HCOOH	β-5	no	no	2.65
		b-O-4	HH	3/3	unsat/unsat	COOH/COOH	3.38	326.3	104.06			-	HCOOH	β-5	no	yes	3.65
		4-O-5	HH	3/3	unsat/unsat	COOH/COOH	3.12	326.3	104.06			-	HCOOH	β-β	yes	no	2.71
		5-5	HH	3/3	unsat/unsat	COOH/COOH	3.09	326.3	115.05			-	HCOOH	β-β	no	no	2.42
		b5	GG	3/3	sat/unsat	CH2OH/CH2OH	1.92	358.39	88.39			-	HCOOH	β-O-4	no	no	3.38
		bb	GG	3/3	sat/sat	CH2OH/CH2OH	2.59	358.39	77.39			-	HCOOH	β-O-4	no	yes	3.5
		b-O-4	GG	3/3	sat/unsat	CH2OH/CH2OH	1.19	342.27	108.61			-	HCOOH	4-O-5	no	no	3.12
		4-O-5	GG	3/3	unsat/unsat	CH2OH/CH2OH	3.16	358.39	88.39			-	HCOOH	5-5	no	no	3.09
		5-5	GG	3/3	unsat/unsat	CH2OH/CH2OH	2.91	358.39	99.38			-	GCH2OH	β-5	yes	no	1.92
		b5	GG	3/3	unsat/unsat	CHO/CHO	3.2	354.36	93.07			-	GCH2OH	β-β	yes	no	2.59
		bb	GG	3/3	unsat/unsat	CHO/CHO	3.21	354.36	93.07			-	GCH2OH	β-O-4	no	no	1.19
		b-O-4	GG	3/3	unsat/unsat	CHO/CHO	3.94	354.36	82.07			-	GCH2OH	4-O-5	no	no	3.16
		4-O-5	GG	3/3	unsat/unsat	CHO/CHO	4.07	354.36	82.07			-	GCH2OH	5-5	no	no	2.91
												-	GCH2OH/tricin	β-O-4	no	no	2.08
		5-5	GG	3/3	unsat/unsat	CHO/CHO	3.82	354.36	93.07			-	GCHO	β-5	yes (phenylcoumaran)	no	2.83
	non-cycle	b5	GG	3/3	unsat/unsat	COOH/COOH	2.05	386.36	133.52			-	GCHO	β-5	yes (benzofuran)	no	3.75
	cycle	b5	GG	3/3	sat/unsat	COOH/COOH	1.68	386.36	122.53			-	GCHO	β-5	no	no	3.2
	cycle	bb	GG	3/3	sat/sat	COOH/COOH	2.34	386.36	111.53			-	GCHO	β-β	no	no	3.21
	non-cycle	bb	GG	3/3	unsat/unsat	COOH/COOH	2.06	386.36	133.52			-	GCHO	β-O-4	no	no	3.94
		b-O-4	GG	3/3	unsat/unsat	COOH/COOH	2.79	386.36	122.53			-	GCHO	4-O-5	no	no	4.07
		4-O-5	GG	3/3	unsat/unsat	COOH/COOH	2.92	386.36	122.53			-	GCHO	5-5	no	no	3.82
		5-5	GG	3/3	unsat/unsat	COOH/COOH	2.67	386.36	133.52			-	GCOOH	β-5	yes	no	1.68
		b-O-4	SS	3/3	sat/unsat	CH2OH/CH2OH	1.19	436.46	127.08			-	GCOOH	β-5	no	no	2.05
		bb	SS	3/3	sat/sat	CH2OH/CH2OH	2.62	418.44	95.86			-	GCOOH	β-5	no	yes	3.45
		b-O-4	SS	3/3	unsat/unsat	CHO/CHO	3.62	354.36	93.07			-	GCOOH	β-β	yes	no	2.34
		bb	SS	3/3	unsat/unsat	CHO/CHO	3.21	354.36	93.07			-	GCOOH	β-β	no	no	2.06
		b-O-4	SS	3/3	unsat/unsat	COOH/COOH	2.79	446.41	141			-	GCOOH	β-O-4	no	no	2.79
	cycle	bb	SS	3/3	sat/sat	COOH/COOH	2.38	446.41	130			-	GCOOH	β-O-4	no	yes	2.9
	non-cycle	bb	SS	3/3	unsat/unsat	COOH/COOH	2.09	446.41	151.99			-	GCOOH	4-O-5	no	no	2.92
			CC	3/3	sat/sat	CH2OH/CH2OH	1.17	316.31	99.38			-	GCOOH	5-5	no	no	2.67
			5H5H	3/3	sat/sat	CH2OH/CH2OH	0.99	390.39	128.84			-	SCH2OH	β-β	yes	no	2.62
		b-O-4	TricinG				2.08	526.49	168.29			-	SCH2OH	β-O-4	no	no	1.19
		b-O-4	TricinS				2.1	556.52	177.52			-	SCH2OH/tricin	β-O-4	no	no	2.1
		b-O-4	TricinH				2.26	496.47	159.05			-	SCHO	β-β	no	no	3.21
												-	SCHO	β-O-4	no	no	3.62
						di-glucose	-4.45	342.3	189.53			-	SCOOH	β-β	yes	no	2.38
						di-xylose	-2.8	266.25	128.84			-	SCOOH	β-β	no	no	2.09
						di-galacturonic acid	-4.59	370.26	223.67			-	SCOOH	β-O-4	no	no	2.79
												-	SCOOH	β-O-4	no	yes	2.91
						water	-0.29	18.02	29.27			-	CCH2OH	β-O-4/α-O-5	yes	no	1.17
												-	5HCH2OH	β-O-4/α-O-5	yes	no	0.99
												Cellulose	glucose	-	-	-	-4.45
												Hemicelluloses	xylose	-	-	-	-2.8
												Pectins	galacturonic acid	-	-	-	-4.59
												Modelling of the effect of linkage and unit chemistry on lignin biophysical properties compared to polysaccharides - miLogP = octanol/water partition coefficient
